# Supplementary material for: A need to improve the assessment of environmental hazards for falls on stairs and in bathrooms: results of a scoping review
Source: BMC Geriatr. 2018 Nov 9;18:272. doi: 10.1186/s12877-018-0958-1 (PMC6234792; doi:10.1186/s12877-018-0958-1)
Supplement: Supplementary file 2 — Table S1. Environmental hazard checklists used by country (XLSX 15 kb) [file 12877_2018_958_MOESM2_ESM.xlsx]

## Sheet: Table S1
	Table S1: Environmental hazard checklists used by country
	Assessment tool	Country where the checklists were used
		Australia	Canada	China	Czech Republic	Denmark	Finland	France	Germany	Hungary	Iceland	Italy	Japan	Korea	Latvia	Malaysia	Netherlands	New Zealand	Portugal	Singapore	Sweden	Switzerland	Thailand	Turkey	UK	USA	Total*
	CDC Home checklist	-	-	-	-	-	-	-	-	-	-	-	-	-	-	-	-	-	-	1	-	-	-	-	-	2	3
	Cougar1	-	-	-	-	-	-	-	-	-	-	-	-	-	-	-	-	-	-	-	-	-	-	-	-	2	2
	Environmental Safety Checklist	-	-	2	-	-	-	-	-	-	-	-	-	-	-	-	-	-	-	-	-	-	-	-	-	-	2
	Healthy housing index	-	-	-	-	-	-	-	-	-	-	-	-	-	-	-	-	3	-	-	-	-	-	-	-	-	3
	HEAP	-	-	-	-	-	-	-	-	-	-	-	-	-	-	-	-	-	-	-	-	-	-	-	-	3	3
	HEAVI	-	-	-	-	-	-	-	-	-	-	-	-	-	-	-	-	-	-	-	-	-	-	-	-	2	2
	HOME FAST	3	-	-	-	-	-	-	-	-	-	-	-	-	-	2	-	-	-	-	-	-	-	-	2	-	7
	Housing Enabler2	-	-	-	-	1	1	-	2	1	1	-	-	-	2	-	-	-	-	-	3	-	-	-	1	-	12
	Housing Enabler screening tool	-	-	-	-	-	-	-	1	-	-	-	-	-	1	-	-	-	-	-	2	-	-	-	-	-	4
	Kellogg international work group	-	1	-	-	-	-	-	-	-	-	-	-	-	-	-	-	-	-	-	-	-	-	-	-	1	2
	MAHC-10 Fall Assessment Tool	-	-	-	-	-	-	-	-	-	-	-	-	-	-	-	-	-	-	-	-	-	-	-	-	1	1
	MDS-HC	1	3	2	1	-	-	-	-	-	-	1	1	1	-	-	-	-	-	-	-	-	-	-	-	1	11
	Nevit et al. (1989)	-	-	-	-	-	-	-	-	-	-	-	-	-	-	-	-	-	-	-	-	-	-	-	-	2	2
	Safer-home	-	1	-	-	-	-	-	-	-	-	-	-	-	-	-	-	-	-	-	-	-	-	-	-	1	2
	Safer-tool	-	3	-	-	-	-	-	-	-	-	-	-	-	-	-	-	-	-	-	-	-	-	-	-	0	3
	Stalenhoef et al. (1998)	-		-	-	-	-	-	-	-	-	-	-	-	-	-	4	-	-	-	-	-	-	-	-		4
	Safe living guide	-	2	-	-	-	-	-	-	-	-	-	-	-	-	-	-	-	-	-	-	-	-	-	-		2
	Tideiksaar et al. (1987)	-	1	-	-	-	-	-	-	-	-	-	-	-	-	-	-	-	-	-	-	-	-	-	2	4	7
	WeSHA	5	-	-	-	-	-	-	-	-	-	-	-	-	-	-	-	2	-	-	-	-	-	-	1	1	9
	Developed or adapted for this study	5	-	4	-	-	1		1	-	-	1	1	1	-	-	-	1	-	-	-	1	3	1	2	17	39
	Not described	3	2	1	-	1	1	1	1	-	-	-	-	-	-	-	1	-	-	-	-	1	-	1		5	18
	Total*	17	13	9	1	2	3	1	5	1	1	2	2	2	3	1	5	6	1	1	5	2	3	2	8	43	139
	CDC: Center for disease control; HEAP: Home Environmental Assessment Protocol; HEAVI: Home Environment Assessment for the Visually Impaired; HOME FAST: Home Falls and Accidents Screening Tool; MAHC-10 fall risk assessment tool: Missouri Alliance for Home Care-10 Fall risk assessment tool; MDS-HC: Minimum Data Set Home Care; WeHSA: Weastmead Home Safety Assessment
	*Total sums to >130 because three tools, the MDS-HC, Housing Enabler and Housing Enabler-screening tool, were used in studies with multiple countries
	1 Version 1.0 and 2.0
	2 Original, revised and Nordic
