# Supplementary material for: A need to improve the assessment of environmental hazards for falls on stairs and in bathrooms: results of a scoping review
Source: BMC Geriatr. 2018 Nov 9;18:272. doi: 10.1186/s12877-018-0958-1 (PMC6234792; doi:10.1186/s12877-018-0958-1)
Supplement: Supplementary file 3 — Table S2. Characteristics of assessment tools used in five studies or more (XLSX 17 kb) [file 12877_2018_958_MOESM3_ESM.xlsx]

## Sheet: Table S2
	Table S2: Characteristics of assessment tools used in five studies or more
			Number of items assessed in (n):				How were hazards evaluated related to			How was the person-environment (P/E) fit assessed
		Year of publication	Checklist	Bathroom	Indoor stairs	Outdoor stairs	Bathroom	Stairs	Outside stairs
	HOME FAST	2005	25	6	4	1	Toilet not close to bedroom,	Inadequate/absent steps/steps,	Inadequate/absent steps/stair rails	3 items on difficulty with transfers in bathroom (holds onto other surfaces to get up, several attempts to get up, lowers self without falling back,) + 1 difficulty using stairs
							difficulty with shower transfers,	difficulty using stairs/steps,
							difficulty with bath transfers,	steps not well lit,
							no grab rails in the bathroom,	undefined stair edges,
							no slip resistant mats,
							difficulty with toilet transfers
	Housing Enabler	2005	188	13	11	11	Insufficient manoeuvring spaces where turning is required (less than 1.3 × 1.3 m).	Stairs to upper storey with necessary dwelling functions.	Routes with steps (y/N).	For each environmental barrier item, the instrument comprises predefined points (1 to 4), adopted from the original Enabler Concept, quantifying the severity of the problems predicted to arise in the specific case. Based on the assessments accomplished in steps 1 and 2, using a complex matrix comprising the predefined severity ratings, the profile of functional limitations identified in each pers…
							Insufficient space for stool, bath board, or equivalent, or other problem in shower/bath.	Stairs to basement with necessary dwelling functions.	Stairs the only route (no lift/ramp).
							No grab bar at shower/bath and/or toilet.	Stair treads with narrow depth (lower than 26 cm) or irregular depth.	Stair treads with narrow depth (less than 26 cm) or irregular depth.
							Grab bar difficult to reach/inappropriately positioned (NOT as regards height). Applies to all types, including armrests at toilet.	High, low, and/or irregular height of risers (other height than 15–17 cm).	High, low, and/or irregular heights of risers (other height than 15–17 cm).
							Grab bars in high position (higher than 90 cm).	Projecting nosing/open-riser stairs.	Projecting nosing/open-riser stairs.
							Grab bars in low position (lower than 80 cm).	No handrails/ handrail on one side only.	No handrails/handrail on one side only. Note whether handrails are missing on one or both.
							Controls in high/inaccessible position (more than 1.1 m above the floor). Refers to switches, sockets, handles of cupboards and drawers, etc. Note the proportion (approximate %) all functions problematically placed.	Handrails too short (must continue 30 cm before/after the stairs) and/or interrupted at the landing.	Handrails too short (must continue 30 cm before/after the stairs) and/or interrupted at landing. This requirement is considered met if one of the handrails continues without interruption at landing.
							Controls in low position (less than 80 cm above the floor). Refers to switches, sockets, handles of cupboards and drawers, etc. Note the proportion (approximate %) of all functions problematically placed.	Handrails placed too high/low (higher/lower than 90 cm).	Handrails placed too high/low (higher/lower than 90 cm). Measure at the centre of the stair tread.
							Toilet 47 cm or lower. Including seat rated.	No tactile cues to stairway in circulation path.	No tactile cues to stairway in circulation path.
							Toilet 48 cm or higher. Including seat.	Visual pattern on the surface of stair treads camouflage edges of treads.	Visual pattern on the surface of stair treads camouflages edges of treads.
							Toilet roll holder in inaccessible position (more than 40 cm from the toilet, other height than 80 cm above the floor, placed on the wall behind the toilet, etc.).	Poor/uneven/dazzling illumination of walking area and/or handrails.	Poor illumination of walking area and/or handrails. Note also whether there is sufficient time before automatic lighting goes off.
							Storage cupboards, towel hooks, etc. placed high/low (other height than 0.9–1.2 m above floor).
							Shower stall with kerb/level difference. A soft rubber edge that allows passage with wheeled mobility devices is acceptable.
							Bathtub instead of shower space.
	MDS-HC	1987	8	1	1	1	Bathroom and toilet room (e.g., non-operating toilet, leaking pipes, no rails though needed, slippery bathtub, outside toilet)	Access to rooms in house (e.g., unable to climb stairs)	Access to home (e.g., difficulty entering/leaving home)	Not reported
	Tideiksaar et al. (1989)	1986	37	6	4	5	Are doors wide enough to provide unobstructed entering with or without device?	Are stairways adequately lighted?	Are step surfaces non-slip?	The patient is observed walking from room to room, over different floor surfaces; climbing and descending stairs; transferring from beds, chairs, and toilets; getting in and out of bathtubs or showers and reaching up or bending down to obtain objects from closets and kitchen shelves
							Are floors slippery, especially when wet?	Are handrails present on both sides of staircases?	Are step edges visually marked to avoid tripping?
							Are skid-proof strips or mats in place in the tub or shower?	Are handrails securely fastened to walls?	Are steps in good repair?
							Are tub and toilet grab bars available? Are grab bars securely fastened to the walls?	Are step edges outlined with colored adhesive tape and slip resistant?	Are stairway handrails resent? Are handrails securely fastened to fittings?
							Are toilets low in height? Is an elevated toilet seat available to assist in toilet transfers?		Is there sufficient outdoor lighting to provide safe ambulation at night?
							Is there sufficient, accessible, and glare-free light available?
	WeSHA	1989	72	10	7	5	Bath-tub/shower, Bath-mat, Floor surface, Shower recess, Toilet, Floor surface, Distance (Toilet not inside house or distant from living area and bedrooms), Shower railings (Safe railings, No railings, Hazardous railings), Bath railings (Safe railings, No railings, Hazardous railings), Toilet railings (Safe railings, No railings, Hazardous railings)	Floor mats, Internal steps, Floor coverings, Cords, Obstacles, Space (Inadequate space for mobility and turning around)	Doormat, Path, External steps, Door opening, External step railings (Safe railings, No railings, Hazardous railings)	Occupational therapists take into account the functional status of each patient (including general mobility, use of walking aids, and vision) in deciding whether or not features of that patient's home are a hazard. Hence it was not possible to keep occupational therapists unaware of whether they were assessing the home of a case or a control. For people with a recent, sudden change in mobility st…
								Definition provided: inadequate position" of railing was defined as too high, too low, wrong position, inadequate length, angled too much, or angled not enough
	HOME FAST: Home Falls and Accidents Screening Tool; MDS-HC: Minimum Data Set Home Care; WeHSA: Weastmead Home Safety Assessment
